# Supplementary material for: Validation of the Italian Version of the SARC-F Questionnaire to Assess Sarcopenia in Older Adults
Source: Nutrients. 2022 Jun 18;14(12):2533. doi: 10.3390/nu14122533 (PMC9228620; doi:10.3390/nu14122533)
Supplement: Supplementary file 1 [file nutrients-14-02533-s001.zip]

Archive with 1 entries (1 files):
- nutrients-1755365-supplementary.pdf
